# Supplementary material for: Endothelial Nogo-B Suppresses Cancer Cell Proliferation via a Paracrine TGF-β/Smad Signaling
Source: Cells. 2022 Sep 30;11(19):3084. doi: 10.3390/cells11193084 (PMC9564156; doi:10.3390/cells11193084)
Supplement: Supplementary file 1 [file cells-11-03084-s001.zip]

Archive with 1 entries (1 files):
- cells-1845030-supplementary.pdf
